# Supplementary material for: HPV16 E6 Oncogene Contributes to Cancer Immune Evasion by Regulating PD-L1 Expression through a miR-143/HIF-1a Pathway
Source: Viruses. 2024 Jan 12;16(1):113. doi: 10.3390/v16010113 (PMC10819893; doi:10.3390/v16010113)
Supplement: Supplementary file 1 [file viruses-16-00113-s001.zip]

Archive with 1 entries (1 files):
- viruses-2824509-supplementary.pdf
